# Supplementary material for: Shunting Inhibition Improves Synchronization in Heterogeneous Inhibitory Interneuronal Networks with Type 1 Excitability Whereas Hyperpolarizing Inhibition Is Better for Type 2 Excitability
Source: eNeuro. 2020 May 8;7(3):ENEURO.0464-19.2020. doi: 10.1523/ENEURO.0464-19.2020 (PMC7210489; doi:10.1523/ENEURO.0464-19.2020)
Supplement: Extended Data 1 — Zip file containing neuron code with python wrapper. Download Extended Data 1, ZIP file. [file enu-eN-TNC-0464-19-s06.zip]

Archive with 9 entries (8 files):
- CycleSkipping-Type21-blinded/
- CycleSkipping-Type21-blinded/innp.mod
- CycleSkipping-Type21-blinded/sinGstim.mod
- CycleSkipping-Type21-blinded/sinIstim.mod
- CycleSkipping-Type21-blinded/type21v02.mod
- CycleSkipping-Type21-blinded/network.py
- CycleSkipping-Type21-blinded/norm_translation.py
- CycleSkipping-Type21-blinded/readme.html
- CycleSkipping-Type21-blinded/readme.md
